# Supplementary material for: Potential Risk of Cutaneous Melanoma Attributable to Medication Use: A Mendelian Randomization Approach
Source: Biomedicines. 2025 Oct 11;13(10):2477. doi: 10.3390/biomedicines13102477 (PMC12561804; doi:10.3390/biomedicines13102477)
Supplement: Supplementary file 1 [file biomedicines-13-02477-s001.zip]

Archive with 7 entries (7 files):
- Figure S1.jpg
- Figure S2.jpg
- Figure S3.jpg
- Figure S4.jpg
- Figure S5.jpg
- Figure S6.jpg
- Supplementary material Tables.docx
